# Supplementary material for: “Something Good Has to Come Out of the Horror”: A Qualitative Examination of Cancer Survivors' Attitudes Towards Participation in Research During the First Year of the COVID-19 Pandemic
Source: Front Public Health. 2021 Oct 29;9:741188. doi: 10.3389/fpubh.2021.741188 (PMC8585927; doi:10.3389/fpubh.2021.741188)
Supplement: Supplementary file 1 [file Data_Sheet_1.XLSX]

## Sheet: Sheet1
	Cancer type and clinical history	Experience with research participation	General attitude toward participation in the context of the epidemic	Present or perceived clinical vulnerability	Attitudes toward (or behaviour influenced by) own perceived vulnerability	Attitudes toward (or behaviour influenced by) study importance, impact, or consequences	Attitudes toward (or behaviour influenced by) study protocols, procedures, or requirements	Attitudes toward (or behaviour influenced by) the epidemic threat	Attitudes toward (or behaviour influenced by) the healthcare system or healthcare and research personnel
P1	Reference 1 - 0.78% Coverage I was a patient at Guy’s Hospital diagnosed in June 2011 with breast cancer, ductal carcinoma and lobular carcinoma, in my right breast. I underwent chemotherapy, bilateral mastectomy, and reconstruction and radiotherapy at Guy’s. I have been well ever since Reference 2 - 1.54% Coverage Interviewer: Good stuff. You mentioned that you were diagnosed with breast cancer.…	Reference 1 - 2.25% Coverage Interviewer: So are you currently taking part in any research studies, cancer research studies specifically? Respondent: No, not at the moment. Interviewer: Okay. Have you ever taken part in any? Respondent: Yes, in quite a number, although please don’t ask me what… (Laughter) Lymphedema studies, I did two I think, two lymphedema studies and also- Well, the… I can’t- …	Reference 1 - 1.03% Coverage Interviewer: I’m going to just ask you a broad question, really, about if someone approached you about taking part in a cancer research study at the moment, they approached you today and asked you about that, how would you feel about that? Respondent: I would feel open to that. Of course it depends what it is but I would be curious to know.	Reference 1 - 0.47% Coverage Respondent: I was discharged from Guy’s in July 2018. Interviewer: Okay, fantastic. Respondent: And had a follow-up scan in July 2019, which was clear.	Reference 1 - 2.47% Coverage Interviewer: Are you worried about catching it? Does it concern you, are you anxious? Respondent: I’m not anxious but I would be cautious of the risk because I feel that nobody knows whether you’re the one that’s going to get the serious version of it. I’ve had cancer so… I think my immune system works well, so I probably would be okay but you just don’t know. It seem…	Reference 1 - 0.96% Coverage I mean it is an extra risk but I think it’s a manageable risk and I think that if I was taking part in the study it would be a study that is important to find something out. I would want to do my part, really, to support that. I would feel that it was worthwhile. So that altruistic side, or whatever you like to call it. Reference 2 - 3.34% Coverage Interviewer: I’m ju…	Reference 1 - 4.41% Coverage Interviewer: I’m going to ask you about some specific things that could, maybe, potentially be of concern given the context of the coronavirus pandemic. If you were approached by researchers who wanted to involve you in a study and they wanted to bring you in for additional hospital visits, how would you feel about that? Respondent: Well I think, you know, that has to…	Reference 1 - 2.08% Coverage Respondent: Yes, absolutely. The first lockdown, the first six weeks when the very strict lockdown measures were in place, I followed the rules as much as possible. Also, since face masks were made mandatory for those in shops and that, I follow those rules. I recently travelled on a train and I wore the mask and took my hand sanitiser and… Yes, so I am careful. Inter…	Reference 1 - 3.52% Coverage Interviewer: What would it depend on? Respondent: I guess it wouldn’t really depend on very much because any study would not put… Anyone who is designing a study wouldn’t throw you into a small room cooped up with people who have got COVID, would they? So, you know, the people conducting the study will be taking precautions so it’s really, you know, only a very small …
P1 summary	Breast cancer; 2011; chemotherapy; bilateral mastectomy; radiotherapy.	Has experience of research participation: lymphodema study; biobank	Open to research participation during the pandemic - "would be curious to know"	In remission, no treatment.	Not sure if their body 'could cope with' COVID-19 - being cautious but not anxious.	Would want to 'do their part'. Makes reference to the altruistic dimension of research participation. Would want information on the study - why can't it be put off until a safer time? Would be more inclined to take part in something related to COVID, as it is more time-sensitive.	"It's an extra risk but it's a manageable risk." Would not travel in on public transport in London, but lives in Morecombe and says they wouldn't mind there (although usually cycles). Would want very specific and comprehensive details about risk management/mitigation procedures that the study researchers are putting in place before she would consider taking part - suggests that this could be deli…	Follows government guidelines (although finds them a little confusing). Doesn't live in a densely populated area. Says that 'we all have to use our discretion and be sensible'. Has not been shielding.	Says that they trust researchers to keep them safe, because they are 'under an obligation'. Has worked in a research environment, so feels that they can be confident in this, but says that it isn't because of that. Just generally, they trust scientists/researchers. Says that taking part in the REACT study showed them the types of precautions that researchers take for COVID-19.
P2	Reference 1 - 0.60% Coverage My name is [Name], I’m 65 years old. I was diagnosed with stage 4 metastatic prostate cancer in January 2011. I was given two years to live at the time, depending on the medication. I had an up and down year, for private reasons and medical reasons and coming to terms with it.	Reference 1 - 0.13% Coverage in the December of 2011 I started the PREVAIL clinical trial. Reference 2 - 3.54% Coverage Interviewer: You mentioned something called the PREVAIL trial. Can you tell me a little bit about that, and what that involved and what that involves now, if you're still on it? Respondent: As I say, the first year, I had some ups and downs. But when it came- They asked me if I …	Reference 1 - 0.93% Coverage This is a bit of a hypothetical situation, but say you were diagnosed recently and you got offered the same PREVAIL trial, so you got offered the trial for the drug versus the placebo, but it meant coming up to Guy’s Hospital a little bit more often, what do you think you would think about that, in the current climate of COVID? Would you have concerns? Would you be ha…		Reference 1 - 0.98% Coverage I’ve got nothing against free speech, but all the things up the city, where they were protesting, and they were touching each other, walking along the street, hundreds and hundreds of strangers. Yes, I didn’t get that. But I suppose it’s because of my condition, I had a vested interest. Because I’m thinking you don’t realise, people who are vulnerable, how easily you …	Reference 1 - 0.57% Coverage But I would make up my mind on my health. If my health was at risk and there was a trial offered, I would do the trial. I would go to Guy’s, without a doubt. And I would drive, because I don’t really want to put myself at risk with public transport at the moment. Reference 2 - 5.15% Coverage Interviewer: Yes, definitely. You said earlier you do a lot of giving back, y…	Reference 1 - 0.42% Coverage I would be happy to do it. I would drive up, I don’t think I’d go on public transport. I don’t think I’d be confident enough to be able to protect myself from other people. I’d do all I can do. Reference 2 - 0.39% Coverage As I said, I’m not comfortable on public transport because I haven’t been on it for six months, so I think that’s it as well. But I would like to h…	Reference 1 - 0.64% Coverage When the first lockdown started, everyone expected me to be shielded, but I heard nothing at all. But I decided that, for my own wellbeing, I would do the shielding advice. And I didn’t go out, I didn’t go to supermarkets. The only thing I did was about a 20-minute walk per day, to walk the dog. Reference 2 - 0.31% Coverage Because it was very, very scary at the time,…	Reference 1 - 1.65% Coverage As I said, I’m not comfortable on public transport because I haven’t been on it for six months, so I think that’s it as well. But I would like to have my appointments face-to-face. And I think of the cancer centre as a safe haven, because I don’t feel like they’re going to put me at risk at all, because of their protocol and everything. I can’t imagine that I would be…
P2 summary	Prostate cancer; T4 M1; 2011; originally given 2 yr prognosis.	Has experience of research participation: PREVAIL study; ExPeCT study	Would be happy to participate but appears to be more likely to participate in something that personally benefitted him. Would be more cautious about something that did not benefit him personally.		Confident they can cope with COVID-19 as they are relatively fit. However, admits that they are still 'scared of COVID'. Is 'extra, extra careful'. Is confident though - does risk assessments and then just continues with life and changes behaviour accordingly.	Is motivated by personal situation and needs or personal benefits. If they could personally get something out of the research, they would be motivated to do it.	Unconcerned by visiting the health centre per se, but very concerned about travelling to the hospital - mentions it repeatedly. Says that there may be a role for remote protocols for people who are anxious about getting on public transport.	Voluntarily shielded. Says "it was very, very scary at the time [of the first wave]". Concerned about people doing things that might spread the virus, e.g. BLM protests of summer 2020. Takes a lot of precautions - latex gloves, tries to sanitise everything etc.	Thinks of the cancer centre as a 'safe haven'. Has experience of the safety procotols being used. Says that they make them feel safe. Says that they trust their own hospital because of how they saved their life - "I just know I’d put my life in their hands". Says that they can't speak to other hospitals because they don't know much about them.
P3	Reference 1 - 0.11% Coverage I was diagnosed in January 2017 with multiple myeloma Reference 2 - 1.96% Coverage Anyway, I had really good treatment, and I had chemo for eight months and got into partial remission. Because they said I was relatively young and fit, I would be eligible for stem-cell transplant, so they harvested my cells. That was all very successful, but at the last minute, when I …	Reference 1 - 2.36% Coverage Interviewer: At the moment, you've given me a lovely summary of the treatments that you've been on, and the treatment that you're on at the moment. During your treatment at any point, have you ever taken part in any research studies or anything? Respondent: No, I've done a couple of things like this, just one-off interviews. I did one about nutrition and food, from – …	Reference 1 - 1.68% Coverage Interviewer: So, these are going to be, potentially, slightly hypothetical questions, but it would just be interesting to know, maybe, from someone who hasn't had the experience of taking part in, for example, a drug trial or something like that before. What would make you, or make you less, want to take part during this current climate, during when COVID is currently…	Reference 1 - 0.06% Coverage I'm back on chemo again now. Reference 2 - 1.62% Coverage Interviewer: That's great. Thinking about, so you’re on chemotherapy at the moment and that you're saying that that will affect your counts, so your immune system, if you were to take part in research, I guess do you think, would that play in your mind: “Is my immune system going to…? I don't want to affect my …	Reference 1 - 0.73% Coverage Now I am back on chemo. Actually, I've got a consultation tomorrow and I'll find out what my counts are, but I have a feeling they're starting to drop. Also, I got a letter from the government about staying at home and everything, but in some ways I feel more concerned in this second lockdown than I did before, just because I'm on chemo now. Reference 2 - 2.04% Covera…	Reference 1 - 4.61% Coverage Interviewer: Okay. No, that's fair enough. We’ll maybe get on to this in a bit, but, hypothetically, is research...? It sounds like you've taken part in research before. If you were offered things in the future – research in the future – is it something you would consider? Respondent: Definitely, absolutely, yes. No, I think it's really important, yes. Interviewer: Ye…	Reference 1 - 1.31% Coverage I just wanted to pick up on – what was I going to pick up on? You said you've got some appointments coming up at your hospital. How do you get there? Are you taking pub-? Respondent: I drive. Interviewer: You drive, okay. Public transport, would that be something you’d consider? Respondent: No, not at all. Interviewer: No. Because of COVID, is that? Respondent: Becaus…	Reference 1 - 1.85% Coverage Interviewer: I imagine you were on that shielding list of people. Respondent: Yes. Interviewer: Yes. How did you feel about that? Respondent: I was fine about it because I was so ill. Even when I got home, I couldn't make a cup of tea or anything like that. I was really quite poorly, so all I wanted to do was sleep and rest. I slowly – I mean quite quickly, actually, …	Reference 1 - 3.78% Coverage Interviewer: Okay, that's fine. You said you're being treated at the Churchill, which stayed a COVID-free- Respondent: A clean hospital. (Laughter) Interviewer: Wow, that's amazing. That obviously reassured you, I picked up from- Respondent: Yes, definitely. Interviewer: Yes, [Crosstalk 0:14:33], definitely. Respondent: Yes, and the fact that it is an oncology hospita…
P3 summary	Multiple myeloma; 2017; chemotherapy x2; stem cell transplant	Has experience of research participation: diet study	Would be very happy to participate, with the caveat that they would want to go to a 'COVID-cold' site	On chemotherapy currently - would need additioknal reassurances from study staff for this reason.	More concerned in the second lockdown as opposed to the first, as now on chemotherapy. Says that the 'picture is complicated', as if they weren't on chemo then they would be concerned about the vulnerability conferred by their cancer coming back.	Expresses both motivations: participating for personal benefit, but also participating for societal/others' benefit. "One day they will find a cure for myeloma, so, if I can help being part of the research to find a cure, then I'll do it."	Would not get public transport. Participation would be contingent on the hospital site itself - would not be inclined to go to a 'COVID-hot' site. If it's a COVID-cold site they would be quite happy to engage with additional visits (by car). Would want to know about all of the safety protocols in advance, in detail. Would be happy to partake in remote research. The physicality of the research pro…	Is very careful re: COVID-19. Follows rules completely. Was shielding. Is concerned about their vulnerability meaning that they could pass it on to other loved ones more easily. Would not get public transport.	Says that going to her own hospital makes her feel reassured because it's an oncology hospital (no COVID-19). Says she won't go to her regular cardiology hospital because it's COVID-hot. Is adamant that they wouldn't go there. Would be quite happy to go to her own hospital for additional visits though. Has experience of the safety protocols there.
P4	Reference 1 - 0.21% Coverage I was diagnosed with acute myeloid leukaemia in 2019, in the autumn. I was 33 years old at the time Reference 2 - 0.43% Coverage I went straight into intensive chemotherapy and the plan was that I would have at least two rounds of chemo, followed by some consolidation chemo, possibly with, possibly without, a stem cell transplant. Reference 3 - 2.08% Coverage So, in F…	Reference 1 - 0.56% Coverage No, I haven’t been part of any research study. But I believe that, because I had a haploidentical transplant, it’s made me not eligible for some of the studies that are happening or have happened around this time. I know it’s quite a lot to do with timing as well.	Reference 1 - 0.23% Coverage I don’t think that COVID would particularly have influenced, in principle, whether I would do a trial or not. Reference 2 - 1.77% Coverage But yes, I would always be up for a conversation. As long as that person is far enough away from me and in their PPE, I don’t feel that there is much more risk in that than there is in me just sitting around in a waiting area with …	Reference 1 - 1.91% Coverage My current status is that I’m in remission. The biopsy results have been good. I’ve been on quite a lot of immune suppression, to control some GVHD, following the stem cell transplant, but I’ve just been given the all-clear to come off the final dose of that, after a period of weaning. So, I’m no longer taking any immune suppression, which is good, because I should ha…	Reference 1 - 1.70% Coverage But it is getting a bit greyer, particularly because my- So, I’m off my immune suppression now, so theoretically I’m in a much better place than I was in March. There has got to be a difference in my risk level, but nobody really knows what it is. And they told anyone who had had a stem cell transplant in the last two years to shield. Not because they're all at the sa…	Reference 1 - 0.45% Coverage Generally, I think I would always be interested in doing a trial, because you might get the latest and best thing. And also, I get that everyone’s data is helping to change outcomes, and that is really important. Reference 2 - 0.54% Coverage And I think if something like that was framed in a way that meant that it could contribute to more formalised research, then yes…	Reference 1 - 5.55% Coverage Interviewer: Wow. Yes, that must have been daunting to hear that there was someone on your ward that caught COVID. And how about when you-? You said you were going to the hospital then about once a week for regular outpatient appointments. Respondent: Yes. I did feel much more nervous at that point, of having to travel in and out of hospital, and to be in the same spa…	Reference 1 - 0.84% Coverage So, yes, I did feel quite safe. Although I later learned that somebody in that ward in an isolation room had actually caught COVID. Luckily, I wasn’t- I didn’t ask that question and I hope they wouldn’t have told me at the time because it wouldn’t have made me feel safe. But interesting to find that out afterwards, and to appreciate that there is no such thing as a co…	Reference 1 - 5.04% Coverage Interviewer: And then how about in the outpatient departments themselves? You said you felt quite safe when you were an inpatient on the wards, because you were in these isolation rooms, but how about when you actually were attending the general outpatient wards? Respondent: I did feel that it was relatively easy to be socially distant from people. The clinics were re…
P4 summary	AML; 2019; 33 y/o; stem cell transplant	Does not have experience of research participation	Would be happy to participate in a research study during COVID.	In remission, but on a TKI which is supressing neutrophils.	Is no longer on immune supressant drugs. Has been advised to shield, however. Would be hesitant to engage with anything that increased their risk. Doesn't appear to personally feel that vulnerable but would be concerned about passing the virus onto others e.g. family members.	Motivated by the altruistic dimension of research participation. Thinks that research priorities have to be prioritised right now: "At a time like this … there's a pecking order of what I would be willing to do." Talks about soft outcomes and says they would be more inclined to go for a drug trial, because if you're taking a risk that could be quite serious (i.e. life or death serious) then you w…	Particularly concerned about getting transport. Got patient transport a few times but was concerned about lack of adherence to safety protocols. Felt safer in a taxi then on patient transport. Says that they wouldn't do research involving additional trips during the pandemic - 'hard to justify'. Says they would be unlikely to take part if there was a tangible way in which it put them at any extra…	"There's no such thing as a completely safe environment". Has been shielding. Hasn't been inside with anyone they don't live with. Ignored government advice to stop shielding. Understands that there are mixed views amongst doctors and scientists about the threat level.	Has been to hospital 'many times' and says it feels 'more' normal now. 'Not as scary as it used to be'. The clinics were quiet. Easy to be socially distant. Was a little nervous about touching surfaces etc. But thinks the staff were very professional and were generally able to maintain a controlled situation. 'It feels like they've adapted really well ... obviously there are still risks'
P5	Reference 1 - 3.03% Coverage I went back to the doctors then because I didn’t feel I was getting any better. She said to me, “Have you ever coughed up blood?” and I said, “Well, funnily enough, I did, but only once and only a tiny, little amount.” She said, “We’ll get you a chest x-ray.” So I went for a chest x-ray, it must have been January, I think, this year, and then it all, kind of, kicked o…	Reference 1 - 1.61% Coverage Yes. So that was the diagnosis and then they were going to put me on a clinical trial. I saw a specialist, saw the consultant and they asked if I wanted to go on a clinical trial and I said, “Yes, too true.” So I had a load more scans and tests for that. That was just at the time that COVID was just starting to kick off. Reference 2 - 1.59% Coverage Interviewer: Would…	Reference 1 - 3.80% Coverage Respondent: Well, I just thought, if they were trialling something, it was worth having a try, to get some quick results really, that was going to happen. Because they had already done some. It wasn’t right at the very start of a trial, they had already done one lot, I think, or two lots even. So it was part two or three. They already had some good results and they we…			Reference 1 - 1.90% Coverage Interviewer: Okay. What made you want to engage with our study? Respondent: Well, I just thought… I mean, I am delighted with the results I have had from the NHS and I thought, “If I can help somebody else, I’m happy to do that.” A bit like paying back really, in a way. If I can tell you my experience, if that helps somebody else in the future, I would be delighted ab…	Reference 1 - 4.20% Coverage Respondent: So after the first 10 days or so, I got the hospital transport. That worked brilliantly. They were fabulous. Picked me up every day. It was really good. Very impressed with all those aspects of my treatment. They have been excellent. Interviewer: Did you have any concerns with COVID? With exposure to COVID in the hospital, as well as with the hospital tran…	Reference 1 - 1.85% Coverage Interviewer: Okay. So did her living with you… living together, did that influence your behaviour in any way, or how you dealt with precautions? Respondent: Well, she moved in during the first lockdown because of this. So that we were together and safe. She has done all the shopping and everything. I haven’t been to any shops. I have only been out twice since March. R…	Reference 1 - 1.70% Coverage I felt quite secure about it really. It didn’t bother me. In the hospital, I felt very secure there as well, because you had to start wearing a mask in the hospital after the first week or so. You had to wash your hands and all that sort of thing. So I felt we were doing everything that could be done. I didn’t feel any danger at all really. Reference 2 - 0.63% Coverag…
P5 summary	Lung cancer; chemoradiotherapy	Does not have experience of research participation (although was going to do a clinical trial before COVID hit)	Would be happy to participate in research during COVID. Doesn't think the pandemic would influence their decision at all.			Wants to 'pay back'. Would be happy to know that someone further down the line benefitted from their research participation.	Had reasonably good experiences with hospital transport (says they changed the protocol and were only picking up one patient at a time)	Has been shielding. Would 'rather not' catch COVID-19, has been taking reasonable precautions when not shielding. Stays socially distanced from people outside.	Felt secure about [going to hospital] … didn't feel in danger at all.' Assumes that everything that can be done is being done, places trust in the professionals to maintain the environment to the best extent they can.
P6	Reference 1 - 0.62% Coverage Interviewer: I know, there is so much. There is so much to keep us all busy. So, you said you were diagnosed 20 years ago? Respondent: Yes, 23 years ago, actually.	Reference 1 - 3.34% Coverage Interviewer: I know you mentioned that you're very active in the charity. Have you taken part in any type of research at all? Respondent: The only research I think I’ve- Hang on, I have done a few things, let me think. I did something yesterday, but that was specifically around drugs, it was specifically for a pharmaceutical company. I think I did a research project, …		Reference 1 - 1.42% Coverage I’ve had everything this time around. I’m currently on a hormone-blocker called Tamoxifen. I’m due to start chemo again, they're just deciding- I’ve asked for it to be after Christmas, and they're deciding which one, which combination I will go on. But I’ve been on PARP inhibitors, I’ve had huge surgery, I’ve had six, seven doses of chemo before. I’ve probably had mos…	Reference 1 - 0.99% Coverage Interviewer: And are you worried about it at all, worried about catching it? Respondent: Yes. Interviewer: We all are, aren’t we? Respondent: Yes. And I am, especially knowing that I’m going onto chemo. So, my immune system will be particularly low again. Reference 2 - 1.46% Coverage Interviewer: Is that making you particularly anxious about the treatment? Respondent:…	Reference 1 - 2.30% Coverage Respondent: And of course, it depends what the research is. So, if it’s a research that I feel actually might be beneficial to me, because I have incurable cancer, so I’m fighting for my life every day, then I might- And for example, there was a test or a scan, that I thought, “Well, actually, that’s just an extra bit of monitoring for me,” if that information gets pa…	Reference 1 - 1.37% Coverage Respondent: Probably not. Because if I was in hospital anyway, then that’s a different thing, you don’t mind, it’s kind of doing something whilst you're there. But to go in as an extra, when I don’t need to- Interviewer: Like additional trips, yes. Respondent: Yes, I don’t think I would do that now, not during the pandemic and not once I start chemo again. Reference 2…	Reference 1 - 1.46% Coverage Interviewer: So, are you currently shielding at the moment? Respondent: Yes, pretty much. I never came out of it, other than going to hospital, and now you can’t mix with anyone anyway. So, yes, I’m pretty much shielding. Interviewer: So, only trips to hospital and essentials really? Respondent: Yes, literally hospital, I think are my only trips at the moment, so very…	Reference 1 - 1.26% Coverage Interviewer: So, you said you’ve taken part in research, it’s been primarily remotely. Would you consider taking part in research during the pandemic, however? For example, going into hospital, if it meant taking trips to the hospital, would you consider it at all? Respondent: I think it would depend what it was, at which hospital. Reference 2 - 1.10% Coverage Respond…
P6 summary	Unknown cancer; dx 23 years ago	Has experience of research participation: remote interview study.		Lots of treatments before but currently just on PARP inhibitors. Due to begin chemotherapy again.	Is worried about catching COVID-19, particularly given that they are about to go onto a chemotherapy regimen. Says that they would be unlikely to engage with any additional visits to the hospital whilst on chemotherapy. Wouldn't want to create any unnecessary risk.	Would be more inclined to participate in something that was specific to their cancer and provided something material for them personally e.g. better care.	Would not go on public transport. Reliant on husband to drive. Wouldn't want to get a taxi either. Had a very bad experience with hospital transport and would not do it again. Says they would also be unlikely to participate in a study that required additional trips. "you would have to be able to reassure me that I was going into a completely sterile, cleaned environment with no risk getting there…	Has been shielding. Had son home though, and took reasonable precautions. Seems more worried about the guilt that would plague their loved one if they were to succumb to COVID-19.	Says that research participation would 'depend at which hospital'. "I wouldn't go into an extra hospital - would would I, it wouldn't make sense". Says that 'some are better than others'. Has noticed things happening in the hospital that seem unsafe. 'From the very minute you get there [to your research appointment], you want to know exactly how you're going to be safe". Says that if it's the sam…
P7	Reference 1 - 1.16% Coverage Yep, um, so I’m 57, and I was diagnosed at 52, I’ve got non-Hodkin’s lymphoma, my prognosis is about 7 years. I had erm, 36 cycles of chemo in the first 3 and a half years, I’m on watch and wait now, mindful watch, until the next stage which might be stem cell transplant.	Reference 1 - 3.01% Coverage P: You wanted to know about research didn’t you… I mean, not per se, but I do quite a lot of useful bits and pieces. I volunteer for interviews with different people, but I’m not sure that counts as research specifically. I did some on diet recently, and sort of whatever comes my way really. I: I’m sorry could you repeat that part again, because the audio on that part…	Reference 1 - 2.80% Coverage I: Ok. You’ve mentioned that research studies that you’ve taken have been on Zoom, so there have not been any face to face. If there were any research that were available that involved you coming into hospital and having face to face contact, what would you…would you be willing to participant in that sort of research? P: Yes, and I have volunteered for one theoretical…		Reference 1 - 6.63% Coverage I: Ok. And then, as well as transport…I just want to explore what additional factors may affect you taking part in a study. Because COVID-19, in terms of age, it’s affecting people of older age, do you think that will be, is that a concern for you, would you be concerned about that? P: What, because of age? I: Yeah, sorry I’m just going through the questions that we h…	Reference 1 - 3.28% Coverage I would say that, erm, it’s really important to commit to helping research – particularly at this time – because it makes the future a better place. Without research…I’m doing the app, the King’s College app, as well as the NHS app, [inaudible] because I want to commit to making things better. I’m doing, I’m teaching final year, or third year medics at King’s… [inaudi…	Reference 1 - 5.00% Coverage I: Ok. I’ve focused more on the hospital stuff. Have you had, in terms of travelling to hospital, have you used public transport, or how are you getting to your hospital visits? P: Taxi. I: Ok. And did you choose taxi because of the pandemic, or would you have done that anyway? P: No, I would have done that anyway. I’ve done [?patient] transport, which is usually taxi…	Reference 1 - 1.00% Coverage I did some other essential things – obviously the scan was really important anyway. But somehow I got COVID anyway and I’ve had long COVID, because otherwise it’s not possible to get when shielding and I’ve been shielding ever since. Reference 2 - 3.08% Coverage I: Ok. If you were living with someone that was shielding, would that impact on participation, on your will…	Reference 1 - 2.53% Coverage Well we didn’t know much about COVID at that point, that’s the problem. Otherwise, I mean, I shouldn’t have gone at all really. But they did, so they did…erm, they only took the patient. You weren’t allowed a carer with you. You were swabbed, you were given new mask and gloves, I had to throw my gloves away, and wear a new mask on arrival at the Macmillan cancer centr…
P7 summary	Non-Hodgkin's lymphoma; 57 y/o; dx 2016; had chemotherapy; now on active surveillance	Has experience of research participation: diet study.	Would be happy to participate in research during the pandemic.		Concerned about supressed immune system. Worried that if they get COVID-19 they will not recover. 'It's my cancer diagnosis more than my age'	Is motivated by 'making the world a better place' through research participation.	Deeply concerned' about using public transport. Participation in a study is fully contingent on the study coordinators being able to provide safe transport - 'I wouldn’t do it without, because why would I? It wouldn’t make sense.' Happy with additional visits, but only if the transport issue is addressed.	Has been shielding. Doesn't let anyone in the house apart from her carer. Had to stop having tenants. Is quite pragmatic, psychologically. Tries not to be anxious about 'what might happen'. Has faith in the will of God.	Thinks they may have caught COVID-19 in hospital, but isn't sure. Says that 'no-one knew how easy it was to contract at that point'. Is sure that hospital staff 'did everything within their remit'.
P8	Reference 1 - 1.51% Coverage I was diagnosed in January with breast cancer and I had surgery in March followed by a period of radiotherapy and then I’m just on tamoxifen at the moment.	Reference 1 - 4.26% Coverage Interviewer: Right, okay. Have you taken part in research before? Respondent: I’m part of a covid research trial at the moment. Interviewer: That’s research, yes. (Laughter) Is it only the covid one that you’re involved in currently? Have you done anything in the past? Respondent: I don’t think so, not as a participant, no. Interviewer: But in terms of your role as a …	Reference 1 - 6.44% Coverage Interviewer: Than the other way round, right. Obviously you’re engaging with research now, we’re doing this in the comfort of our own homes remotely, but would you consider engaging with research outside of being in your own home? Respondent: Yes, I would. Interviewer: So nothing would actually affect your decision to engage with research, for example like travel or h…	Reference 1 - 2.79% Coverage Interviewer: Right, and do you think if your immune system was jeopardised you would still take part? Respondent: I think I would, I’d just be more cautious, I probably wouldn’t have stayed working, I probably wouldn’t have done lots of things, but yes, I would have still taken part.	Reference 1 - 1.04% Coverage Interviewer: (Laughter) And your treatment doesn’t affect your immune system in any way? Respondent: No. Reference 2 - 1.90% Coverage Interviewer: What about being a cancer patient? Respondent: Again no, not really. I think it probably helps that I work in a hospital and I’m quite good friends with the surgeon I had anyway.	Reference 1 - 4.21% Coverage Part of me, when I first got diagnosed, there was a chance I might need chemotherapy and I really didn’t want it, and there was a chance to go into a research trial that would say yes or no to chemotherapy. I think for me that would have been something I would have wanted to get involved in because it would have possibly given me a chance not to have chemotherapy if i…	Reference 1 - 7.85% Coverage Interviewer: What would you say to someone who had their apprehensions about taking part in research during the pandemic? Respondent: I guess it’s what their apprehensions are about, so if it’s because of travel and because of the risk of going for multiple visits to hospital because of covid there is not an awful lot you can probably say and that is a perfectly justi…	Reference 1 - 5.88% Coverage Interviewer: Are you shielding currently or not? Respondent: No. Interviewer: Did you take any particular precautions during the pandemic having been a cancer patient and going to hospital? Respondent: Honestly, no, not particularly. Interviewer: Just the usual mask and wash hands and sanitiser? Respondent: Yes. Interviewer: So nothing special? Respondent: No. Intervi…
P8 summary	Breast cancer; dx Jan 2020; had surgery in March 2020, then radiotherapy followed by tamoxifen	Is currently involved with a COVID-19 study. No prior research participation. Is a doctor, partner is a research nurse.	Would be happy to be invovled in research during the pandemic.	Would be (hypothetically) unconcerned if immune system was compromised - would still take part in research but would be more careful.	Cancer treatment doesn't affect immune system. Is relatively nonchalant about own vulnerability.	Makes a reference to gaining some sort of beneficial care plan from research participation, but doesn't cite this as a key motivation.	Says that not wanting to travel in to participate is a 'perfectly justified and valid reason for not wanting to be involved'. "I think probably the covid thing is quite a hard thing to get over, if people really don’t want to travel because of that then I think there’s not a lot you can do."	Not particularly concerned or anxious about the pandemic. Has had COVID-19 previously but was unaware at the time (verified by antigen test). Standard precautions - mask, hand sanitiser.
P9	Reference 1 - 1.05% Coverage So, a bit about me, yes. Well, I had a stage 3 bowel cancer seven years ago, immediately after I retired. I had major surgery and then I had five months of chemotherapy, which actually left me with peripheral neuropathy, which I had… I’ve still got it at the moment, but I had spinal surgery in December and that has improved the pain from that tremendously. I’ve got a …	Reference 1 - 0.86% Coverage So, I do spend about three days a week at least doing public involvement work now. I sit on a number of cancer committees, trial management groups and one of them is about cancer awareness and behavioural seeking… sorry, help seeking during the pandemic, which is quite an interesting one, but, also, early diagnosis things and surgical. I get involved in a lot of those…	Reference 1 - 1.25% Coverage Interviewer: So, if someone was to approach you now and ask you to participate… I know, obviously, you don’t have bowel cancer anymore, essentially, but if that situation were to occur now in time, do you think you would participate in that study? Respondent: Yes, I think I would. I’d have no worries about going into the hospital to have whatever blood samples were do…	Reference 1 - 0.66% Coverage Respondent: I think I would have been very happy to take part in a trial when I was having chemotherapy, if I’d felt well enough, though, because I really felt ill for two out of the three weeks and that’s difficult to predict as well. So, that would have been a big factor, I think.	Reference 1 - 0.66% Coverage Respondent: I think I would have been very happy to take part in a trial when I was having chemotherapy, if I’d felt well enough, though, because I really felt ill for two out of the three weeks and that’s difficult to predict as well. So, that would have been a big factor, I think.	Reference 1 - 0.92% Coverage No, in terms of going into a hospital to give a blood sample, I know that they’re so careful and, also, there’s the thing that it would be for a good reason that I’d be doing that, to help research because I know that by doing research, that’s the only way to improve things in terms of cancer. So, yes, I might be slightly concerned, but it wouldn’t put me off going in…	Reference 1 - 1.37% Coverage Interviewer: Okay. So, how would you normally travel into the hospital? Respondent: I drive. Interviewer: Okay. Good stuff. Respondent: Yes. So, I wouldn’t go on public transport at the moment, that’s one thing that I would not be keen on doing at all. Interviewer: Okay. So, you haven’t… sorry, let me rephase. So, if you didn’t have a car, how would you feel about goi…	Reference 1 - 0.42% Coverage Interviewer: So, you did have some anxiety preceding going in for these various hospital visits? Respondent: Yes. I was anxious, but not anxious enough to try and put it off. Yes. Reference 2 - 2.58% Coverage Interviewer: Yes. So, moving onto… just to pivot slightly, what has your general attitude towards COVID-19 been? [Aside conversation 0:15:27-0:15:33] Respondent:…	Reference 1 - 1.57% Coverage I was due to have a colonoscopy in May and it was cancelled and my first reaction was that I was relieved because I didn’t really want to go anywhere near hospitals, given the situation. I’d also had my preoperative assessment for my spinal surgery the week before COVID and I knew that that wouldn’t happen as well, because of COVID, but I was really happy to delay bot…
P9 summary	Bowel cancer; T3; dx 2014; had surgery and adjuvant chemotherapy, then spinal surgery	Has previous experience of research participation: small drug trial.	Initially says that they'd be very happy to participate in research during the pandemic, but it later emerges that if the public health situation deteriorated significantly (e.g. problems with SARS-CoV-2 variants of concern), they would probably not participate.	Would have been happy to take part in research during chemotherapy (if felt well enough).	Does not express concerns as a result of being on chemotherapy, apart from standard side effects of chemo.	Says research participation is 'the only way to improve things for people with cancer'. States that this motivation would override any concerns they may have. Says that being offered a vaccine early (or something else comparable) would motivate them to participate.	Wouldn't go on a study if they had to get on public transport to participate. Attitude has shifted slightly since vaccination: says that they might get on a train now, but still wouldn't get on a bus or the tube. Would prefer remote appts, if didn't have a car. Thinks that offering appts at non-peak times could be useful if the study required people to get their own transport.	Went along with guidelines to the letter. Reduced supermarket visits. Not that keen on going out a lot, because of the epidemic. Says that when the restrictions eased, their behaviour didn't really change.	Wanted to stay away from hospital at first. Attending hospital for a procedure gave them much more confidence to attend hospital because they saw all of the procedures that were in place. Thinks that pepole who haven't been to hospital would probably be less anxious if they'd actually been there and seen the environment, as opposed to people who have had to go in for necessary procedures. Thinks …
P10	Reference 1 - 0.62% Coverage I was just actually checking up, I thought the diagnosis had originally taken place in 2009. It was actually 2010. I see that it was about 2013 whenever I’d finished my radiotherapy, so that was about it. Reference 2 - 0.08% Coverage It was prostate cancer.	Reference 1 - 0.82% Coverage I was then approached by [Name], who runs the Cancer Trials Forum in Belfast, to see if I’d like to become a member of the forum. [Name] had given her the nod that I would be interested. I joined that, it was just getting off the ground then and we’ve been going ever since. Reference 2 - 0.97% Coverage Interviewer: Yes, have you ever been enrolled in a study? Responde…	Reference 1 - 0.72% Coverage If you were asked, as part of a research study, to go into the hospital for hospital visits for whatever it may be as part of a study right now, how would you feel about that? Respondent: Well I wouldn’t really have a problem with that. Reference 2 - 1.32% Coverage Interviewer: Okay. What about if you had been offered participation in some kind of research study, or i…		Reference 1 - 0.45% Coverage Interviewer: Does catching COVID-19 concern you? Respondent: Well I suppose, at my age, catching anything concerns me, catching the flu concerns me. Reference 2 - 2.32% Coverage Interviewer: Okay. So you wouldn’t have any concerns about travelling into the hospital, for example, on public transport? I know you said previously you are not particularly averse to- Respon…	Reference 1 - 0.69% Coverage Well, you know, I haven’t been on a trial myself but whenever I had finished my treatment I said to [Name], “If there’s anything I can do to help put something back from what I’ve received, I’d be only too happy to get involved.” Reference 2 - 0.72% Coverage I have no problem at all in being involved. That’s how the researchers get their knowledge of how to combat thi…	Reference 1 - 0.63% Coverage We haven’t been travelling on public transport because there really hasn’t been a need to do so. It isn’t that we’d be frightened to do that, I would certainly have no problem with getting on a bus or a train. Reference 2 - 1.06% Coverage Really, I would go along with pretty much whatever was required of me. I wouldn’t have any great problems about travelling to and f…	Reference 1 - 1.09% Coverage Well we have taken the government’s advice, we follow it as closely as we can. There’s just my wife and I living here. Our daughter, who is unmarried, lives about 10 to 15 minutes away. She’s in our bubble. She does our shopping for us once a week, not that we can’t go into the supermarket with a mask on but she does that and she has a meal with us on a Sunday. Refere…	Reference 1 - 1.67% Coverage If you were asked, as part of a research study, to go into the hospital for hospital visits for whatever it may be as part of a study right now, how would you feel about that? Respondent: Well I wouldn’t really have a problem with that. I would assume that they were taking what precautions they can take. I would certainly be taking all the precautions I can take. I wo…
P10 summary	Unknown cancer; dx 2010; radiotherapy	Does not have experience of research participation. Would have likely been willing had they been offered one.	Would not be particularly concerned about the epidemic when it comes to research participation.		If I felt it was going to affect me adversely I would call a halt to it'. However, generally has a perception of being in good health and is relatively unconcerned. Has more broader health concerns due to their age.	Wants to give back what they've received. Understands that willing research participation is the only way that progress gets made.	Would be quite happy to get public transport to travel to hospital if that was needed. However, says that if remote participation was possible, they would certainly prefer that because 'you may as well - why would you bother going in?'	Follows government guidelines as closely as they can. Doesn't seem particularly phased by COVID-19 per se - "at my age, catching anything concerns me". Still it is something that they "would rather avoid if at all possible". Had to stop seeing grandchildren.	Trusts the healthcare system to keep them safe from COVID-19 if they were to attend for an appointment. Would be happy with additional visits for this reason. Says that in 'a lot of things in life' you trust your personal safety to professionals.
P11	Reference 1 - 0.40% Coverage I'm retired, 66. I had prostate cancer in 2016. I was [ ___ 0:00:44] T3, class four. I had some legions on the prostate, so I went for a prostatectomy as my treatment. Reference 2 - 1.22% Coverage I was actually diagnosed with cancer in the July and I had the operation in the October because obviously they were trying to push thing along fairly quickly. There were 1 o…	Reference 1 - 8.72% Coverage Interviewer: Obviously I brought you here today to talk partially about the prospect of participating in cancer research. I noticed on the short screening questionnaire you gave to us that you mentioned you've participated in a research study previously. Respondent: Yes, I have. Yes. Interviewer: I was wondering if you wanted to say a little bit about that. Respondent…	Reference 1 - 0.87% Coverage Interviewer: That's quite interesting. If you had been approached and invited onto the study you just described to me last year, post outbreak, how do you think you would have felt about participating in that study? Respondent: Probably wouldn't have done it, tell the truth. Interviewer: Why is that? Respondent: Because of the risk of getting COVID. Reference 2 - 1.22…			Reference 1 - 0.30% Coverage I'd probably say no unless it was something I thought would be quite crucial for the good or others or for the good of myself. Reference 2 - 0.76% Coverage Certainly during the first and second peaks, yes, I don't think I would do it really, like I say, unless it was something that had to be done for me anyway. Then I would add that onto it, but to actually sit here a…	Reference 1 - 2.47% Coverage I said, "Well, I don't want to get on a train, come all the way up to see you just for an ECG. I said, "I know my heart feels good at the moment," so they left it at that. I then had another consultation, which was about August/September time, and that was by phone. That was with a guy and he said, "Well, I think you need to come in for this ECG," but I didn't because…	Reference 1 - 1.24% Coverage The COVID has made it a bit harder because obviously you can't get out much. I've also got a heart condition as well, which hasn't helped. Really, when there was lock down, I was locked down. The same with this second one as well. I have to be quite careful and shield and everything else. Yes, the COVID has made a bit of a dent in it, but I had my injection three week…	Reference 1 - 0.52% Coverage Just going to the hospital was worrying really because you become institutionalised when you've been at home for quite a few months and then suddenly you're on a train and you think, "Ooh, I'm not so sure about this." Reference 2 - 2.70% Coverage I went and had the test and then I had to be up there- I think it was 7:30 in the morning a couple of days later, in the st…
P11 summary	Prostate cancer; dx 2016; T3; radical prostatectomy	Has experience of research participation: multiple different types of studies.	Would not take part in research during an outbreak of COVID. Feels a little more relaxed now that they've had the vaccine.			Would be unlikely to participate, unless it was something they "thought would be quite crucial for others or myself"	Is concerned about visiting the hospital for a research visit because of the risk of getting COVID-19. Both concerned about being in the hospital, and about the transport there and back. Very concerned about transport, especially the bus. Says he wouldn't have participated in a study during the epidemic waves of 2020. Would be happy to participate remotely but talks about the limitations of video…	Has been shielding. Has had vaccine now though, starting to feel more confident about going out. Says 'it's a scary time'. Has a very acute sense of the physical reality of how a virus spreads.	Has attended hospital a couple of times and it has made him anxious each time. Thinks the healthcare staff do all they can, but everything that they can do won't fully protect against infection from COVID-19. They say they didn't 'feel safe', as other patients are wandering around. Has also seen hospital staff doing things that may inadvertently promote spread. Is concerned that these lapses nega…
P12	Reference 1 - 0.18% Coverage I was diagnosed with leukaemia in November 2016. Reference 2 - 1.61% Coverage Went straight there and was there for six weeks, having my first round of chemo, and I had one year of really nasty, intensive, didn’t really do anything else, chemo. Followed by two years of maintenance treatment which I finished in November 2019. Then unfortunately after that, it all caugh…	Reference 1 - 1.04% Coverage Respondent: I haven’t done anything like this. I think I was accepted onto a medical trial when I was diagnosed, but I was the control person, I think. To be honest, it’s a bit of a blur, I just don’t know. I think I was part of that trial, but I didn’t have anything extra. Reference 2 - 1.83% Coverage This is a really random question, but King’s College, London, are …	Reference 1 - 2.05% Coverage If someone presented you with being on a cancer research study now, that involved you having to visit the hospital, how would you feel about making additional physical visits into the hospital, at this time? Respondent: I would be slightly nervous about it. I guess it depends how often I was going. I would be a bit nervous about it, but I think that the greater good c…		Reference 1 - 7.21% Coverage I don’t know about the extent of which you are aware of this, but I am assuming you are probably aware to some extent, there has been some back and forth in the science about this, that people who have blood cancer may be at a slightly elevated, marginally elevated, risk to people with other cancers. I don’t really know what I’m asking here I guess, but is that someth…	Reference 1 - 0.90% Coverage I would be a bit nervous about it, but I think that the greater good comes through, doesn’t it? I probably would still do it, if I thought there was something that was going to make a real difference, then I would probably still do it. Reference 2 - 2.25% Coverage Interviewer: If you were to be approached about a study that was specifically looking at ALL, would this …	Reference 1 - 1.58% Coverage Interviewer: Okay. So COVID wouldn’t really- you don’t think it would be that much of a factor in going on public transport, for you? Respondent: To be honest I don’t really use public transport unless I’m going up to London to go see a west end show or something, I don’t really use it anyway, so I would probably be worried about getting on the right bus than I would …	Reference 1 - 1.05% Coverage I was just starting to come out that and then the joy of COVID. (Laughter) Well, I was told to shield, and so I have been at home, bit bored. Yes, so it, kind of, feels like I’ve been at home for over four years now to be honest, but I am sure I have left the house in-between. Reference 2 - 4.92% Coverage Interviewer: I am glad to hear it. How did you feel when the pa…	Reference 1 - 2.83% Coverage Interviewer: How did you find the experience of travelling in to the hospital? Going into the building and in the context of the pandemic? Respondent: It was alright. I drove- or my husband drove me, so that was fine. The Marsden are really spot on at the door, so they temperature check everybody and give you the mask, and do all of that, and you just go into- I think…
P12 summary	Leukemia; dx 2016; chemotherapy; PTSD	Has a small amount of experience with research participation: ZOE app; might have been on a study when diagnosed but can't seem to remember.	Would participate if it was something that they perceived to be of value.		Their cancer does concern them 'to a degree'.	Would be 'a bit nervous' but talks about the 'greater good' and says they would do it if they thought it was something that made "a real difference". "Something good has got to come out of the horror". Talks about how important the need for acute lymphoid leukemia is and that compared with this, "the virus is secondary".	"I'd be slightly nervous about it " "If they were asking me to go once every few months, that’s one thing. If they were asking me to go every week, or every day, then that is something different again, isn’t it?" Would be happy to engage with a remote exercise trial (presented as an example).	Says they are more concerned with the effect of the lockdown on people's mental health than they are about catching the virus and being struck down with it. Their perspective seems to have been influenced by the experience of being suddenly diagnosed with an acute cancer, which appears to have been very traumatic. Knows what it's like to suddenly have your life turned upside down. Says that medic…	Has 'immense faith' in the healthcare professionals at their hospital to protect them. "They saved my life." Is confident that they will 'have done everything they can'. "You can't possibly have 100% control" Also says 'it depends on the hospital'. Would be hesitant to go to another hospital than their oncology hospital.
P13	Reference 1 - 2.01% Coverage I was diagnosed with kidney cancer seven years ago. My treatment has been initial surgery. Then I had metastatic disease from the beginning so, after about a year I also started on a targeted therapy. The first one was called [Zopermig 0:02:17], if you need to know their names. I then stopped that because one of my tumours, quite unusually, is in my heart. And I devel…	Reference 1 - 0.26% Coverage Respondent: I actually did- I was part of the [Moray 0:12:05] study, I had to do an antibody test, just before I had my vaccine Reference 2 - 0.68% Coverage Respondent: I am part of the TRACERx group, but that’s been suspended. So, although I’ve obviously gone in and I’ve had blood tests done, I haven’t been asked to give any samples for TRACERx since COVID began. I’m…	Reference 1 - 1.02% Coverage Interviewer: Yes. Okay. If they’d asked you to have extra blood tests that maybe weren’t part of the routine during COVID, do you think you would have taken part in that or do you think that would have been a bit too far? Respondent: If I were in Guy’s in any case that day, I would have done it. If it was something where I could have bloods taken locally to me and the…		Reference 1 - 0.52% Coverage I seem to think, if I hadn’t had it, my expectation would have been that I would have been seriously ill with it. I can’t think I would just have been able to shake it off if I had cancer, heart disease, kidney disease and I had just had an operation. Reference 2 - 0.51% Coverage Interviewer: Yes. There is just you two living at home? Respondent: Yes. Interviewer: Doe…	Reference 1 - 1.40% Coverage Interviewer: Thank you for sharing that. Would you say one of your big motivations is then helping future patients, really, more than potentially helping yourself? Respondent: Yes, that’s a big part of it. Certainly, being involved in this MRI research project, I just want to use my experience to make sure that doesn’t happen to other people. But also, its personally …	Reference 1 - 1.11% Coverage Interviewer: Yes. I guess, as we were discussing before, all the issues with the patient transport and then even getting on a train, that would potentially prevent you from making those extra trips. Yes. And if they could establish a test at your GP, do you think you would feel safe enough to go to the GP? Respondent: Yes. I was doing that. Previously, Guy’s did get i…	Reference 1 - 0.36% Coverage Interviewer: How did you find being in hospital during that part of the pandemic? Respondent: It was quite concerning having been in a shielded group from the beginning. Reference 2 - 0.52% Coverage So, I now get the train out. Interviewer: The train? Respondent: Which, again, yes, every journey I’ve made there have been people in my carriage without masks on. So, I e…	Reference 1 - 0.56% Coverage Interviewer: How did you find being in hospital during that part of the pandemic? Respondent: It was quite concerning having been in a shielded group from the beginning. I certainly observed plenty of opportunity for transmission of the virus whilst I was in hospital. Reference 2 - 3.45% Coverage I was admitted as an emergency. I had to go in. I didn’t have my operati…
P13 summary	Kidney cancer; nephrectomy; M1 (brain); immunotherapy; radiotherapy	Has some experience of research participation: PEACE study; TRACERx study; ZOE app.	Would participate in research if provided with all the adequate, relevant information.		Has experience of being infected with COVID-19. Seems to imply that they now see that they can fight it off, due to first-hand experience.	Seems to think it important to help stop others in future going through what they've gone through. But mostly seems to be motivated by the possibility of receiving something of benefit to them personally. Says that 'that's why most people take part in research'. Says that 'I would go [to hospital for research] if I thought that it was of benefit to me'.	Not allowed to drive due to brain mets/radiotherapy to brain. Not keen on public transport. Says that remote participation is useful because of COVID-19 concerns but also it means you can involve people from afar, as not everyone can afford a train ticket (even if it is reimbursed).	Has been shielding. Says that attitude towards the epidemic has 'relaxed over time'. Views 'patients, and particularly staff' at hospital as 'potential carriers of disease'. Thinks that if you're vulnerable, it's 'irresponsible' to catch COVID-19 and put pressure on the NHS systems.	Was observant of 'plenty of opportunity for transmission of the virus' when they went to hospital. Was particularly concerned about the porters. Had a bad experience of patient transport - didn't feel safe. Seems sceptical that the hospital is a COVID-safe environment. Seems to have an impression that safety protocols are not always followed, both by patients and staff. Makes the point that virtu…
